# Supplementary material for: Impacts of the Invasive Alien Carpobrotus spp. on Coastal Habitats on a Mediterranean Island (Giglio Island, Central Italy)
Source: Plants (Basel). 2022 Oct 21;11(20):2802. doi: 10.3390/plants11202802 (PMC9609148; doi:10.3390/plants11202802)
Supplement: Supplementary file 1 [file plants-11-02802-s001.zip]

Archive with 1 entries (1 files):
- plants-1968695-supplementary.xlsx
