# Supplementary material for: Impacts of the Invasive Alien Carpobrotus spp. on Coastal Habitats on a Mediterranean Island (Giglio Island, Central Italy)
Source: Plants (Basel). 2022 Oct 21;11(20):2802. doi: 10.3390/plants11202802 (PMC9609148; doi:10.3390/plants11202802)
Supplement: Supplementary file 1 [file plants-11-02802-s001.zip › plants-1968695-supplementary.xlsx]

## Sheet: Table S1 Env.Var
REP	Plot	Year	Habitat	Invasive Status	Cover of Carpobortus litter	Carpobrotus	Tot cover
R_001	T153	2020	Ha_1430	Control	0	0	50.4
R_002	T154	2020	Ha_1430	Control	0	0	50.4
R_003	T158	2020	Ha_1430	Control	0	0	80.5
R_004	T160	2020	Ha_1430	Control	0	0	62.6
R_005	T153	2021	Ha_1430	Control	0	0	44.2
R_006	T154	2021	Ha_1430	Control	0	0	25.9
R_007	T158	2021	Ha_1430	Control	0	0	75.1
R_008	T160	2021	Ha_1430	Control	0	0	69
R_009	T130	2020	Ha_5320	Control	0	0	24.4
R_010	T133	2020	Ha_5320	Control	0	0	94.8
R_011	T134	2020	Ha_5320	Control	0	0	65
R_012	T137	2020	Ha_1240	Control	0	0	5
R_013	T139	2020	Ha_1240	Control	0	0	5
R_014	T142	2020	Ha_1240	Control	0	0	10
R_015	T143	2020	Ha_1240	Control	0	0	25
R_016	T146	2020	Ha_1240	Control	0	0	21.2
R_017	T147	2020	Ha_5320	Control	0	0	95.2
R_018	T149	2020	Ha_5320	Control	0	0	50.5
R_019	T150	2020	Ha_5320	Control	0	0	160.8
R_020	T151	2020	Ha_1240	Control	0	0	23
R_021	M066	2020	Ha_1240	Control	0	0	22.6
R_022	M067	2020	Ha_1240	Control	0	0	20
R_023	M068	2020	Ha_1240	Control	0	0	15
R_024	M070	2020	Ha_1240	Control	0	0	25
R_025	M072	2020	Ha_1240	Control	0	0	80
R_026	M073	2020	Ha_1240	Control	0	0	25
R_027	T143	2021	Ha_1240	Control	0	0	20.1
R_028	T146	2021	Ha_1240	Control	0	0.1	30.1
R_029	T142	2021	Ha_1240	Control	0	0	10
R_030	T137	2021	Ha_1240	Control	0	0	10
R_031	T139	2021	Ha_1240	Control	0	0.1	10.2
R_032	T147	2021	Ha_5320	Control	0	0	76.6
R_033	T150	2021	Ha_5320	Control	0	0	65.6
R_034	T151	2021	Ha_1240	Control	0	0	30.3
R_035	T130	2021	Ha_5320	Control	0	0.1	21.6
R_036	T133	2021	Ha_5320	Control	0	0.5	87.2
R_037	T149	2021	Ha_5320	Control	3	0	30.9
R_038	T134	2021	Ha_5320	Control	0	0	59.7
R_039	M066	2021	Ha_1240	Control	0	0	21.1
R_040	M067	2021	Ha_1240	Control	0	0	21
R_041	M068	2021	Ha_1240	Control	0	0	14
R_042	M070	2021	Ha_1240	Control	0	0	22
R_043	M072	2021	Ha_1240	Control	0	0	75
R_044	M073	2021	Ha_1240	Control	0	0	26
R_045	T148	2021	Ha_5320	Invaded	28	60	62.5
R_046	T155	2020	Ha_1430	Invaded	20	50	76.2
R_047	T156	2020	Ha_1430	Invaded	30	45	70.2
R_048	T157	2020	Ha_1430	Invaded	25	50	90.1
R_049	T159	2020	Ha_1430	Invaded	35	40	54
R_050	T155	2021	Ha_1430	Invaded	40	30	49.6
R_051	T156	2021	Ha_1430	Invaded	40	15	40.6
R_052	T157	2021	Ha_1430	Invaded	60	20	54.6
R_053	T159	2021	Ha_1430	Invaded	55	25	32.1
R_054	T129	2020	Ha_5320	Invaded	25	71	75.4
R_055	T131	2020	Ha_5320	Invaded	20	70	70
R_056	T132	2020	Ha_5320	Invaded	30	70	70
R_057	T135	2020	Ha_5320	Invaded	25	70	70
R_058	T136	2020	Ha_5320	Invaded	8	90	90
R_059	T138	2020	Ha_1240	Invaded	5	60	60.1
R_060	T140	2020	Ha_1240	Invaded	18	0	20
R_061	T141	2020	Ha_1240	Invaded	15	30	30.1
R_062	T144	2020	Ha_1240	Invaded	10	60	63.1
R_063	T145	2020	Ha_1240	Invaded	30	50	50.1
R_064	T148	2020	Ha_5320	Invaded	5	95	95
R_065	T152	2020	Ha_1240	Invaded	0	25	25
R_066	M069	2020	Ha_1240	Invaded	0	90	90
R_067	M071	2020	Ha_1240	Invaded	5	60	61
R_068	MO74	2020	Ha_1240	Invaded	2	96	98
R_069	M075	2020	Ha_1240	Invaded	100	100	100
R_070	M076	2020	Ha_1240	Invaded	100	100	100
R_071	M077	2020	Ha_1240	Invaded	0	80	80
R_072	T144	2021	Ha_1240	Invaded	25	50	52.7
R_073	T145	2021	Ha_1240	Invaded	20	60	61
R_074	T141	2021	Ha_1240	Invaded	20	40	40.5
R_075	T138	2021	Ha_1240	Invaded	15	55	55
R_076	T140	2021	Ha_1240	Invaded	3	20	23
R_077	T136	2021	Ha_5320	Invaded	24	50	50
R_078	T152	2021	Ha_1240	Invaded	5	20	21
R_079	T129	2021	Ha_5320	Invaded	43	55	59.6
R_080	T131	2021	Ha_5320	Invaded	40	40	40.1
R_081	T132	2021	Ha_5320	Invaded	60	40	40.7
R_082	T135	2021	Ha_5320	Invaded	63	35	35.6
R_083	M069	2021	Ha_1240	Invaded	0	90	90
R_084	M071	2021	Ha_1240	Invaded	5	60	61
R_085	MO74	2021	Ha_1240	Invaded	2	96	98
R_086	M075	2021	Ha_1240	Invaded	100	100	100
R_087	M076	2021	Ha_1240	Invaded	100	100	100
R_088	M077	2021	Ha_1240	Invaded	0	80	80

## Sheet: Table S2 Species
REP	Carpobrotus	All.com	All.ros	Ani.mad	Ari.vul	Art.arb	Ave.bar	Bra.ret	Bri.max	Cal.arv	Car.cor	Cat.pau	Cat.rig	Cen.mel	Cen.ery	Che.mur	Col.myc	Cri.mar	Cyn.dac	Cyn.ech	Cyt.lan	Dac.glo	Dau.max	Dit.vis	Ech.pla	Eri.arb	Eup.seg	Fes.dan	Gal.tom	Gal.mur	Gal.ver	Gle.seg	Hel.lit	Hyp.ach	Hyp.gla	Jac.mar	Lat.cly	Lat.sp	Lim.pla	Lin.tri	Log.gal	Lol.rig	Lot.cyt	Lot.edu	Lot.hir	Lys.arv	Mer.ann	Mus.com	Myr.com
R_001	0				0.1	37	0.5	7	0.5				0.1									1					0.1						1								0.1					0.5			2
R_002	0			0.5	0.1	20		15	0.1										0.5									0.5			0.5		8		0.5					0.1						1
R_003	0					4		7	1		0.5	0.5							1		3												30							0.1	0.5				13	1		2
R_004	0				0.1			10	0.1						0.5							3					0.5	1		0.1			13		0.1	0.1									12	0.5
R_005	0			0.1	1	35	0.1	3	0.1													0.1					0.1	0.5		0.1			1												0.1	0.5			2
R_006	0			0.1	1	15		3	0.1																			0.1					5		0.1											0.5
R_007	0		0.1		0.5	1.5		3	0.1		0.5										4	1				0.1			0.1				33	0.1						0.1		0.1	0.1		3	0.5		0.5
R_008	0			0.1	1			5												0.1		0.1			0.1		0.5						35	0.1											5	0.5
R_009	0		0.5	0.1							2	0.1												1								1	7	1	0.1	0.5					1			0.5	5
R_010	0		2					4				0.1										1					4			0.5		2										1
R_011	0		2		0.1						1														5		5				0.1	20										0.1		18
R_012	0																																						5
R_013	0																																						5
R_014	0																																						10
R_015	0											2																											20
R_016	0											1												0.5			0.1						3						15					0.1
R_017	0		1				0.1				7																10					7	1			2								61
R_018	0		1	3							1														1		1					10	0.5	1		1								25
R_019	0		1					2		0.1	8		0.1														4					1	22	1			1							25				0.1
R_020	0											1						3				2																	17
R_021	0															0.1																							20				2
R_022	0																																						20
R_023	0																																						15
R_024	0																																						25
R_025	0																																						80
R_026	0																																						25
R_027	0											5																											15
R_028	0.1											5															0.5						3						15				1
R_029	0																																						10
R_030	0																																						10
R_031	0.1																										0.1												10
R_032	0		3		1		3				20					0.1	15										5		0.5				3											15			1
R_033	0		2		1			4	0.5	0.5	15	1					10										1						15	10		0.1		1						3				0.5
R_034	0											1						1				2	0.1	0.1															12				14
R_035	0.1		1	0.1	1		0.1					0.1					4								0.1		0.1						10	0.5							1				0.1
R_036	0.5		1.5		0.5			4				0.1					0.5				2.5	1					0.5															2
R_037	0		1	2	1		0.1				2	0.1					15										0.5		0.1					3		0.1						0.5		1.5
R_038	0		1		2		0.1				3			0.1			20								5		1							0.5								0.5		20
R_039	0															0.1																							19				2
R_040	0																																						21
R_041	0																																						14
R_042	0																																						22
R_043	0																																						75
R_044	0																																						26
R_045	60				1																						1																				0.5
R_046	50								1			0.1										2						0.5					20								1					0.5
R_047	45							8			7								1			4											5										0.1			0.1
R_048	50		1			2		1	0.5										0.5			11											15										1			0.1
R_049	40							2											2																										10
R_050	30				1		0.1		0.1			0.5										4						0.5					12								0.1					1
R_051	15		0.1		0.1	6		2			4	0.1										4					1						7		0.1	0.1										1
R_052	20				0.1	2		0.1	0.1													7											13										0.1		10	0.1
R_053	25								2																0.1																				5
R_054	71		0.1				0.1		1		0.1						2					1
R_055	70
R_056	70
R_057	70
R_058	90
R_059	60																																						0.1
R_060	0																																						20
R_061	30																																						0.1
R_062	60											0.1										1											2
R_063	50																																						0.1
R_064	95
R_065	25
R_066	90
R_067	60																																						1
R_068	96	2
R_069	100
R_070	100
R_071	80
R_072	50											0.1																					2						0.1				0.5
R_073	60																																						1
R_074	40																																						0.5
R_075	55
R_076	20																																						3
R_077	50
R_078	20																																											1
R_079	55		0.1		1				0.1		1						1					0.1					0.1						0.1
R_080	40				0.1
R_081	40				0.5																						0.1												0.1
R_082	35				0.5																												0.1
R_083	90
R_084	60																																						1
R_085	96	2
R_086	100
R_087	100
R_088	80
[truncated: 25 more columns]

## Sheet: Table S3 Mean plot cover values
Table S3 Vegetation total mean cover values ± Standard error (% cover values)
Habitat	Year	Control	Invaded
1240	2020	23.07 ± 5.61	64.78 ± 8.48
	2021	24.15 ± 5.08	65.18 ± 8.24
1430	2020	60.98 ± 7.12	72.63 ± 7.48
	2021	53.55 ± 11.38	44.23 ± 4.97
5320	2020	81.78 ± 19.28	78.4 ± 4.59
	2021	56.93 ± 10.51	48.08 ± 4.54

## Sheet: Table S4 Names abbreviations
Abbreviation	Full name
All.com	Allium commutatum Guss.
All.ros	Allium roseum L. subsp. roseum
Ani.mad	Anisantha madritensis (L.) Nevski subsp. madritensis
Ari.vul	Arisarum vulgare O.Targ.Tozz. subsp. vulgare
Art.arb	Artemisia arborescens (Vaill.) L.
Ave.bar	Avena barbata Pott ex Link
Bra.ret	Brachypodium retusum (Pers.) P.Beauv.
Bri.max	Briza maxima L.
Cal.arv	Calendula arvensis (Vaill.) L.
Car.cor	Carlina corymbosa L.
Cat.pau	Catapodium pauciflorum (Merino) Brullo, Giusso, Miniss. & Spamp.
Cat.rig	Catapodium rigidum (L.) C.E.Hubb.
Cen.mel	Centaurea melitensis L.
Cen.ery	Centaurium erythraea Rafn
Che.mur	Chenopodium murale L.
Col.myc	Coleostephus myconis (L.) Cass. ex Rchb.f.
Cri.mar	Crithmum maritimum L.
Cyn.dac	Cynodon dactylon (L.) Pers.
Cyn.ech	Cynosurus echinatus L.
Cyt.lan	Cytisus laniger DC.
Dac.glo	Dactylis glomerata L.
Dau.max	Daucus carota L. subsp. maximus (Desf.) Ball
Dit.vis	Dittrichia viscosa (L.) Greuter subsp. viscosa
Ech.pla	Echium plantagineum L.
Eri.arb	Erica arborea L.
Eup.seg	Euphorbia segetalis L.
Fes.dan	Festuca danthonii Asch. & Graebn. subsp. danthonii
Gal.tom	Galactites tomentosus Moench
Gal.mur	Galium murale (L.) All.
Gal.ver	Galium verrucosum Huds.
Gle.seg	Glebionis segetum (L.) Fourr.
Hel.lit	Helichrysum litoreum Guss.
Hyp.ach	Hypochaeris achyrophorus L.
Hyp.gla	Hypochaeris glabra L.
Jac.mar	Jacobaea maritima (L.) Pelser & Meijden subsp. maritima
Lat.cly	Lathyrus clymenum L.
Lat.sp	Lathyrus sp.
Lim.pla	Limonium planesiae Pignatti
Lin.tri	Linum trigynum L.
Log.gal	Logfia gallica (L.) Cosson & Germ.
Lol.rig	Lolium rigidum Gaudin
Lot.cyt	Lotus cytisoides L.
Lot.edu	Lotus edulis L.
Lot.hir	Lotus hirsutus L.
Lys.arv	Lysimachia arvensis (L.) U.Manns & Anderb.
Mer.ann	Mercurialis annua L.
Mus.com	Muscari comosum (L.) Mill.
Myr.com	Myrtus communis L.
Oro.	Orobanche sp.
Par.ech	Paronychia echinulata Chater
Pis.len	Pistacia lentiscus L.
Pla.bel	Plantago bellardii All.
Pla.cor	Plantago coronopus L.
Pla.lan	Plantago lanceolata L.
Pol.tet	Polycarpon tetraphyllum (L.) L.
Pol.sub	Polypogon subspathaceus Req.
Rei.pic	Reichardia picroides (L.) Roth
Rom.ram	Romulea ramiflora Ten
Ros.cri	Rostraria cristata (L.) Tzvelev
Rum.buc	Rumex bucephalophorus L.
Sag.ape	Sagina apetala Ard. subsp. apetala
Sal.ros	Salvia rosmarinus Spenn.
Sco.mur	Scorpiurus muricatus L.
Sed.rub	Sedum rubens L.
Sen.liv	Senecio lividus L.
She.arv	Sherardia arvensis L.
Sil.gal	Silene gallica L.
Son.asp	Sonchus asper (L.) Hill
Son.bul	Sonchus bulbosus (L.) N.Kilian & Greuter subsp. bulbosus
Sta.maj	Stachys major (L.) Bartolucci & Peruzzi
Tri.lig	Trifolium ligusticum Loisel.
Uro.pic	Urospermum picroides (L.) Scop. ex F.W.Schmidt
Val.mur	Valantia muralis L.

## Sheet: Table S5 Climatic data
Year	Jan	Feb	Mar	Apr	May	Jun	Jul	Ago	Sep	Oct	Nov	Dec	TOT
2020	25	2	31.4	48.2	14	3.8	2.8	14.6	100.2	23.4	29.2	162.4	457
2021	72.2	22.6	40.8	25.2	33.6	2.8	2	0	0.8	41.4	169.2	93.2	503.8
Mean (1975-2015)	54.9512	51.1512	52.3634	42.9756	38.1146	26.8	18.4756	31.2512	71.3098	82.9439	96.2854	69.861	636.483
Data from Giglio Castello [TOS03003269] pluviometric station extracted from Hydrological and Geological Regional Sector of Tuscany https://www.sir.toscana.it/consistenza-rete
Year	Jan	Feb	Mar	Apr	May	Jun	Jul	Ago	Sep	Oct	Nov	Dec	TOT
2016	86	134.2	67.8	18.2	27.4	15.6	2.4	0	40.8	95.6	0.8	17	505.8
2017	25.2	38.6	7.6	12.4	4.8	3.2	4	12.6	44.6	2.4	21.6	43.2	220.2
2018	24.2	119	80	28.2	69.8	9	11.4	15.6	27.6	198	144.4	40.4	767.6
2019	67.6	16.6	2	57.6	50.6	0	45.2	5	34.8	59.8	231.2	35	605.4
2020	25	2	31.4	48.2	14	3.8	2.8	14.6	100.2	23.4	29.2	162.4	457
2021	72.2	22.6	40.8	25.2	33.6	2.8	2	0	0.8	41.4	169.2	93.2	503.8
Interpoled data for Giglio Castello (42°21′56″N 10°54′06″E) extracted from AGRI4CAST Resources Portal https://agri4cast.jrc.ec.europa.eu/dataportal/index.aspx
Year	Jan	Feb	Mar	Apr	May	Jun	Jul	Ago	Sep	Oct	Nov	Dec	TOT
1975	0.7	82	86.2	38.1	44.3	14.4	24	144	32.9	80.8	90.8	67.9	706.1
1976	28.9	41.8	39.5	45.4	25.6	23.5	79	76.2	56.3	132.3	110.6	84.4	743.5
1977	120.3	29.6	37	10.5	33.6	14.3	12	33.2	53	35.9	58.4	69.7	507.5
1978	107.4	71	39.4	69.7	68.3	4.7	9.6	29	50.2	57.2	36.8	65.1	608.4
1979	117.1	90	73	110.3	0.2	19.3	7.7	27	84.3	165.7	80.3	142.1	917
1980	105	48.1	107.1	19.2	70	14.2	0	34.6	31.7	181.3	233.2	66.4	910.8
1981	60.7	23.5	53.3	58	49	25.7	29.8	5.8	144.7	104.4	10.4	115.4	680.7
1982	28.4	59.9	79.1	54.8	57.4	12.7	19.3	29.2	120.8	176	121.6	83.6	842.8
1983	2	102.6	117.8	24.2	12.8	81	4.8	125	74.2	51.4	31	109.4	736.2
1984	34.8	97	44.6	45.8	81.3	38	0	91.4	163.2	48.4	88.2	26.6	759.3
1985	30.8	32	148.6	0.6	49.7	7.8	0.9	24.3	0.2	51.6	107	63.6	517.1
1986	157	98.8	70	92	2.5	62.2	60.5	0	55.2	11	64	17	690.2
1987	79.1	73.9	24.1	3.3	46.9	32.4	4.7	25.4	19.9	253.4	167.2	114.4	844.7
1988	52.9	33.5	36.6	93	70.8	32.9	0	6.7	12.2	49.2	35.9	37.3	461
1989	2.6	16.4	25.6	48.2	46.6	10	58.8	32.5	192.9	24.6	61.2	5.1	524.5
1990	1.9	6.2	18.7	55.7	2.2	19.4	32.2	48.7	109	175.1	82.4	76	627.5
1991	9.2	63	15.5	8.2	59.1	4.8	39.8	25.4	132.4	47	59.1	0.8	464.3
1992	8.9	0	71.2	50.6	30.4	58.4	15.3	3	83	69.2	49.6	60.8	500.4
1993	0.8	6.2	23.8	65.3	9.4	38	0.4	1	184.9	72	208.8	25.8	636.4
1994	58	44.4	2	71.6	34.3	46.4	1.2	3.6	66.7	32.4	100.4	25.2	486.2
1995	21.8	23.3	42.2	68.2	32.8	28.9	0.2	20.4	107.4	14.6	24.6	101.6	486
1996	40.6	73.6	43.4	61.3	19.1	12.8	30.2	54.6	113.2	78.2	95	63.6	685.6
1997	85.2	22.6	6.2	71.6	31.8	52	8.4	24.4	10	53.6	280.5	61.2	707.5
1998	80	64	46	68.4	61.8	7.4	4	61.2	87.4	50.8	23	81.4	635.4
1999	36.2	13.4	46.8	45.7	61.8	66.2	24.6	6.2	92.2	119.6	151.6	48	712.3
2000	4.4	6.4	46.8	15.5	25.2	55.4	33.4	2.2	57	140.8	96.6	81.6	565.3
2001	76.2	20.7	91.1	33.2	22.6	13.8	15.4	0.4	32.6	7.2	97.6	38.2	449
2002	13.8	18	8.2	30.1	81	12.4	48	68.4	75.4	150.4	93.8	125.2	724.7
2003	92	0.3	13.8	30.4	9.6	0	0.2	10.6	92.1	33.4	129.2	51.5	463.1
2004	28	74	50.4	48.2	29	7.2	21.2	8	16.8	86.2	26.8	217.6	613.4
2005	37.2	39.4	35.8	61.6	18.4	4.4	34	35.3	94.1	76.3	127.7	113.6	677.8
2006	41.8	66.4	44.9	21.2	10.8	0.2	35.6	10	203.4	62	10.6	70.6	577.5
2007	24.6	45.8	37.6	9	42	16.8	0.2	49	15.6	73.8	28.6	31.8	374.8
2008	49.2	29.2	57	37.6	86.8	20.6	5.2	30	72	48.2	169.5	173.4	778.7
2009	43.9	49.2	96	36.2	31.8	67	0	0.8	18.4	71.2	89.2	69	572.7
2010	86.4	82.4	41.2	37.4	68	17.4	5	52.2	19.2	32.2	135	53.2	629.6
2011	24.9	54.2	54.2	6.9	8.8	10	36.4	0	10.2	32	44.8	61.6	344
2012	25.9	13.2	2.1	34.2	50.6	0	2	31	46.7	48.9	274.8	40	569.4
2013	83	73.8	65.3	36.2	34.2	2	3.6	2	12.4	148.4	67.2	11	539.1
2014	275.4	153	50.8	40	31	121.2	49.9	5.8	68.6	20.6	168.8	111	1096.1
2015	76	154.4	154	4.6	11.2	23	0	42.8	11.3	233.4	15.9	2.6	729.2
2016	47.9	75.5	39.9	18.7	2.6	90.5	0.2	0.4	89.9	154.2	45.3	10.6	575.7
2017	6.6	37.4	21.3	11	2.2	9.6	4.2	46	35.6	3.6	18.3	60.4	256.2
2018	62.8	72.8	77	24.2	95.6	34.6	6	37.8	17.4	94.1	121.6	22	665.9
